# Supplementary material for: A cash lottery increases voter turnout
Source: PLoS One. 2022 Jun 3;17(6):e0268640. doi: 10.1371/journal.pone.0268640 (PMC9165770; doi:10.1371/journal.pone.0268640)
Supplement: S1 Fig — (ZIP) [file pone.0268640.s005.zip]

Archive with 2 entries (2 files):
- S1_Fig.docx
- S1_Fig.eps
